# Supplementary material for: Staphylococcal species heterogeneity in the nasal microbiome following antibiotic prophylaxis revealed by tuf gene deep sequencing
Source: Microbiome. 2016 Dec 2;4:63. doi: 10.1186/s40168-016-0210-1 (PMC5134057; doi:10.1186/s40168-016-0210-1)
Supplement: Additional file 3: Table S3. — Staphylococcal relative sequence abundance for all patient samples. (XLSX 23 kb) [file 40168_2016_210_MOESM3_ESM.xlsx]

## Sheet: Sheet2
Table S3. Staphylococcal relative sequence abundance for all patient samples
Patient Study ID	25	25	25	25	25	99	99	99	99	101	101	101	101	105	105	105	105	105	111	111	111	111	111	113	113	113	34	34	34	34	34	34	34	36	36	36	36	36	36	36	42	42	42	42	42	42	42	51	51
Day	1	2	3	4	5	1	2	3	4	1	2	3	4	1	2	3	4	5	1	2	3	4	5	1	2	3	1	2	3	4	5	6	7	1	2	3	4	5	6	7	1	2	3	4	5	6	7	1	2
Antibiotic regimen	No antibiotics	No antibiotics	No antibiotics	No antibiotics	No antibiotics	No antibiotics	No antibiotics	No antibiotics	No antibiotics	No antibiotics	No antibiotics	No antibiotics	No antibiotics	No antibiotics	No antibiotics	No antibiotics	No antibiotics	No antibiotics	No antibiotics	No antibiotics	No antibiotics	No antibiotics	No antibiotics	No antibiotics	No antibiotics	No antibiotics	Flucloxacillin and gentamicin	Flucloxacillin and gentamicin	Flucloxacillin and gentamicin	Flucloxacillin and gentamicin	Flucloxacillin and gentamicin	Flucloxacillin and gentamicin	Flucloxacillin and gentamicin	Flucloxacillin and gentamicin	Flucloxacillin and gentamicin	Flucloxacillin and gentamicin	Flucloxacillin and gentamicin	Flucloxacillin and gentamicin	Flucloxacillin and gentamicin	Flucloxacillin and gentamicin	Flucloxacillin and gentamicin	Flucloxacillin and gentamicin	Flucloxacillin and gentamicin	Flucloxacillin and gentamicin	Flucloxacillin and gentamicin	Flucloxacillin and gentamicin	Flucloxacillin and gentamicin	Flucloxacillin and gentamicin	Flucloxacillin and gentamicin
Sample Number	94	26	46	73	48	87	2	9	22	18	35	59	25	79	37	61	91	55	49	30	68	63	88	19	66	7	51	65	6	29	34	10	56	3	16	28	67	45	12	82	71	92	53	38	17	21	80	33	64
Total number of reads	5000	5000	5000	1806	5000	5000	5000	3656	5000	5000	5000	3964	1815	5000	5000	5000	5000	5000	2658	5000	1416	1330	5000	5000	2888	5000	5000	2180	5000	5000	5000	5000	5000	5000	5000	5000	2536	5000	5000	5000	4155	5000	5000	5000	5000	5000	5000	5000	5000
Staphylococcus arlettae	0	0.0014	0	0	0	0	0	0	0	0	0	0	0	0	0	0	0	0	0	0	0	0	0	0	0	0	0	0	0	0	0	0	0	0	0	0	0	0	0	0	0	0	0	0	0	0	0	0	0
Staphylococcus aureus	0.001	0.0002	0.0068	0.00221484	0.00376223	0.1042	0.0422	0.0883479	0.1054	0.0098	0.0006	0.00214823	0.0012	0.9814	0.9776	0.8928	0.9538	0.6208	0.3768	0.915601	0.3824	0.4768	0.086	0.0006	0.0035489	0.0124	0.00022119	0.0017313	0.0002	0.0004	0.0016	0.0006	0.00187091	0.1014	0.01	0.0262	0.0155367	0.006	0.0128	0.4882	0.896029	0.6286	0.7054	0.256	0.5452	0.1996	0.3474	0.0004	0.00275229
Staphylococcus auricularis	0	0	0.0012	0	0.00677201	0	0	0	0	0.1916	0	0	0	0	0	0	0.0002	0.0004	0.0044	0	0.0032	0.001	0.0002	0	0	0	0	0	0	0	0	0.0004	0	0.0006	0	0	0	0	0	0	0	0	0	0	0	0	0	0.0052	0
Staphylococcus capitis	0.0264	0.0118	0.0246	0.0116279	0.0417607	0.033	0.002	0.00574398	0.0154	0.0098	0.1064	0.0220193	0.0288	0.0004	0.0014	0.0036	0.0002	0.0296	0.0928	0.00348756	0.038	0.067	0.0736	0.0072	0.00828076	0.0044	0.0159257	0.00277008	0.0016	0.014	0.0088	0.0116	0.0673527	0.0138	0.0026	0.0004	0.00423729	0.0014	0.0082	0	0.00144404	0.0064	0.0008	0.0064	0	0.0008	0.0076	0.0226	0.0059633
Staphylococcus caprae	0	0	0	0	0	0	0	0	0	0	0	0	0	0	0	0	0	0	0	0	0	0	0	0.0002	0	0	0	0	0	0.0008	0	0	0	0	0	0	0	0	0	0	0	0	0	0	0	0	0	0	0
Staphylococcus cohnii	0.0002	0.001	0	0.00166113	0.0120391	0	0	0	0	0.0098	0.0068	0	0	0	0	0	0	0	0.0006	0	0.0002	0	0	0	0	0	0.0190223	0.00103878	0	0.01	0	0	0	0	0	0	0	0	0	0	0	0	0.0008	0	0	0	0.0008	0.0008	0
Staphylococcus epidermidis	0.4322	0.488	0.3984	0.305648	0.383371	0.7698	0.856	0.789114	0.7002	0.2484	0.5272	0.131042	0.4274	0.0074	0.0124	0.0716	0.019	0.2438	0.505	0.0653336	0.5608	0.4336	0.811	0.946	0.915221	0.7802	0.723734	0.970222	0.9262	0.9332	0.9006	0.7988	0.548176	0.8102	0.6062	0.887	0.901836	0.926	0.8106	0.4872	0.0791817	0.303	0.262	0.7016	0.3848	0.7576	0.5624	0.3988	0.579358
Staphylococcus equorum subsp. linens	0.0002	0	0	0	0	0.0004	0	0	0	0	0	0	0	0	0	0	0	0	0.0002	0	0	0	0	0	0	0	0	0	0	0	0	0	0	0	0	0.007	0	0	0	0	0	0	0	0	0	0	0	0	0
Staphylococcus haemolyticus	0.0014	0.0028	0.001	0.00110742	0	0.0076	0.0038	0.023523	0.0198	0	0	0	0.0002	0.001	0.0008	0.0052	0.0016	0.0018	0	0	0	0	0	0.0008	0	0	0.0358328	0.00277008	0	0	0.0012	0	0	0	0.0002	0	0.000706215	0.0008	0.0482	0.0034	0.000722022	0.0026	0.0024	0	0	0.0002	0.0008	0.0118	0.248624
Staphylococcus hominis	0.0108	0.0394	0.0416	0.0238095	0.0425132	0.0066	0.0012	0.00492341	0.0482	0.0002	0.0492	0	0.2212	0	0.0002	0.0008	0	0.0006	0.0024	0.000232504	0.0002	0.0026	0.0156	0.0068	0.033123	0.1852	0.0785225	0.00034626	0.0054	0.0088	0.0144	0.0122	0.00280636	0.0078	0.0032	0.002	0.0621469	0.0208	0.0082	0.0086	0.000962696	0.0076	0.0032	0.0026	0.0008	0	0.0144	0.4786	0.111468
Staphylococcus kloosii	0	0	0	0	0	0	0	0	0	0	0	0	0	0	0	0	0	0	0	0	0	0	0	0	0	0	0.00331785	0	0	0	0	0	0	0	0	0	0	0	0	0	0	0	0	0	0	0	0	0	0
Staphylococcus lentus	0	0	0	0	0	0	0.0014	0	0	0	0	0	0	0	0	0	0	0	0	0	0	0	0	0	0	0	0	0	0	0	0	0	0	0	0	0	0	0	0	0	0	0	0	0	0	0	0	0	0
Staphylococcus lugdunensis	0.001	0.0006	0	0	0	0.0028	0.012	0.0109409	0.0022	0.4146	0.1362	0.626745	0.162	0.0012	0.0026	0.0154	0.0022	0.0924	0.0006	0	0	0.0004	0	0	0.00512618	0	0.0238885	0	0	0	0.0002	0	0.000935454	0	0	0.0002	0	0.001	0	0	0	0.0002	0.0042	0	0	0	0	0	0
Staphylococcus pasteuri	0.0022	0.0522	0.1314	0.0332226	0.0282167	0	0	0	0	0	0	0.0155747	0	0.0002	0.0002	0.0002	0.0002	0.0002	0.0002	0.000232504	0.001	0.0012	0.0004	0.0004	0.00433754	0	0.00088476	0	0	0.0128	0	0	0	0	0.1044	0.0006	0	0.0004	0.0092	0	0.000722022	0.0006	0	0.0108	0.0002	0.0002	0.0186	0.0104	0.0399083
Staphylococcus pettenkoferi	0.0014	0.0012	0.0016	0	0.00150489	0.0006	0	0	0	0.0118	0.04	0.0440387	0.0576	0	0	0	0	0.0002	0.0002	0.000232504	0	0.0016	0.0026	0	0	0	0.0468923	0.00207756	0.0058	0	0.0034	0.001	0	0	0	0	0	0.0002	0	0	0.000722022	0	0.0014	0.001	0	0	0.0008	0.0034	0.000917431
Staphylococcus saccharolyticus	0	0	0	0	0.000376223	0.0634	0.0586	0.0566193	0.0764	0	0.0102	0.00859291	0.0002	0	0	0	0	0.0006	0.0012	0.000465008	0.0016	0.0044	0.0008	0	0	0	0.00353904	0	0.0018	0.01	0	0.0002	0	0	0	0	0	0	0.0152	0	0	0	0	0	0	0	0	0	0
Staphylococcus saprophyticus	0	0	0.004	0	0	0	0	0	0	0	0	0	0	0	0	0	0	0.0006	0	0	0.0002	0.0002	0	0	0	0	0	0	0	0	0	0	0	0	0	0.0008	0	0.001	0.0178	0.0016	0	0	0	0	0	0	0	0	0
Staphylococcus sciuri	0	0	0	0	0	0	0	0	0	0	0	0	0	0	0	0	0	0	0	0	0	0	0	0	0	0	0	0	0	0	0	0	0	0	0	0	0	0	0	0	0	0	0	0	0	0	0	0	0
Staphylococcus simulans	0.0026	0.0002	0.0084	0.00332226	0.0048909	0	0	0	0	0	0	0	0	0	0	0	0	0	0	0	0	0	0	0	0	0	0	0	0	0	0	0	0	0	0	0.0002	0.000706215	0	0	0	0.00144404	0	0	0	0	0	0	0	0
Staphylococcus succinus	0	0.0004	0.003	0	0	0	0	0	0	0	0	0	0	0	0	0	0	0	0	0	0	0	0	0	0	0	0	0	0	0	0	0.0002	0	0	0	0	0	0	0.006	0	0	0	0	0	0	0	0	0	0
Staphylococcus warneri	0.007	0.1494	0.2122	0.0249169	0.0974417	0.0026	0.001	0.0112144	0.0038	0.0002	0	0	0	0	0.0004	0.0002	0.0012	0.0008	0	0.000465008	0	0.0008	0	0.0036	0.0197161	0	0.00199071	0	0.0422	0	0.0328	0.1606	0	0.0078	0.2466	0.0668	0.0049435	0.011	0.0454	0	0.0055355	0.0034	0	0.0122	0.0018	0.0008	0.033	0.0204	0.000458716
Staphylococcus xylosus	0	0	0	0	0	0	0	0	0	0	0	0	0	0	0	0	0	0	0	0	0	0	0	0	0	0	0	0	0	0	0	0	0	0	0	0	0	0	0	0	0	0	0	0	0	0	0	0	0
Unassigned species	0.5136	0.2514	0.1658	0.59247	0.377351	0.009	0.0218	0.0095733	0.0286	0.1038	0.1234	0.149839	0.1014	0.0084	0.0044	0.0102	0.0216	0.0082	0.0156	0.0139502	0.0124	0.0104	0.0098	0.0344	0.0106467	0.0178	0.0462287	0.0190443	0.0168	0.01	0.037	0.0144	0.378859	0.0584	0.0268	0.0088	0.00988701	0.0314	0.0184	0.011	0.0132371	0.0476	0.0198	0.0094	0.0672	0.0408	0.0142	0.0476	0.0105505
[truncated: 45 more columns]
